# Supplementary material for: Star nanoparticles delivering HIV-1 peptide minimal immunogens elicit near-native envelope antibody responses in nonhuman primates
Source: PLoS Biol. 2019 Jun 17;17(6):e3000328. doi: 10.1371/journal.pbio.3000328 (PMC6597128; doi:10.1371/journal.pbio.3000328)
Supplement: S1 Table — All constructs are based on a G5 PAMAM core with 10-kD HPMA polymer arms. The use of each construct in this study is referenced by the figure legend (first column). G5, fifth-generation; HPMA, N-[(2-hydroxypropyl)methacrylamide]; Mn, number average molecular weight; Mw, weight average molecular weight; n/a, not applicable; N.d., not determined; PAMAM, poly(amidoamine); Rg, radius of gyration; Rh, hydrodynamic radius. (XLSX) [file pbio.3000328.s001.xlsx]

## Sheet: Star Table 1
Figure legend where used	Star nanoparticle description	Average # of polymer arms per star	Ligand 1	Ligand 2	Averge # ligand 1 per star	Averge # ligand 2 per star	adjuvant	Average # adjuvant per star	Peptide 1 % weight	Peptide 2 % weight	Adjuvant % weight	Mn	Mw	Mw/Mn	Rh	Rg
1C	G5 P(AMAM)-g-P(HPMA)-V3	33.2	V3-PEG12-N3	n/a	16.6	n/a	n/a	0	9.5	n/a	n/a	n.d.	n.d.	n.d.	12.7	n.d.
1C	G5 P(AMAM)-g-P(HPMA)-V3/PADRE	33.2	V3-PEG12-N3	PADRE-PEG12- N3	16.6	16.6	n/a	0	9	5.5	n/a	n.d.	n.d.	n.d.	14.6	n.d.
1C, 1E, S1	G5 P(AMAM)-2Bxy-g-P(HPMA)-V3/PADRE	33.2	V3-PEG12-N3	PADRE-PEG12- N3	10	16.6	2BXy-N3	16	5.5	5.5	1.2	n.d.	n.d.	n.d.	23.7	n.d.
1E	G5 P(AMAM)-g-P(HPMA)-AglyconeV3/PADRE	33.2	aglyconeV3-PEG4-N3	PADRE-PEG12- N3	16.6	16.6	n/a	0	n.d.	n.d.	n/a	1927000	3098000	1.61	32.3	45.7
2, 3, 4, 5E-G, S3	G5 P(AMAM)-g-P(HPMA)-V3-AF647	29.8	Ax647-V3-PEG12-N3	n/a	15	n/a	n/a	0	14.0	n/a	n/a	n.d.	n.d.	n.d	n.d.	n.d.
3	G5 P(AMAM)-2Bxy-g-P(HPMA)-V3-AF647	29.8	Ax647-V3-PEG12-N3	n/a	29.8	n/a	2BXy-TT	20	24.2	n/a	n.d.	n.d.	n.d.	n.d.	n.d.	n.d.
5A	G5 P(AMAM)-g-P(HPMA)-V3	29.8	V3-PEG12-N3	n/a	29.8	n/a	n/a	0	19.7	n/a	n/a	738800	1149000	1.55522	n.d.	n.d.
1E, 5A, 5B, S4A	G5 P(AMAM)-g-P(HPMA)-V3	29.8	V3-PEG12-N3	n/a	14.9	n/a	n/a	0	10.9	n/a	n/a	461000	498200	1.08069	n.d.	n.d.
5A	G5 P(AMAM)-g-P(HPMA)-V3	29.8	V3-PEG12-N3	n/a	5	n/a	n/a	0	4.0	n/a	n/a	421500	521600	1.23749	n.d.	n.d.
1E, 5B, S4A	G5 P(AMAM)-g-P(HPMA)-V3/PADRE	29.8	V3-PEG12-N3	PADRE-PEG12- N3	14.9	14.9	n/a	0	10.9	6.9	n/a	753700	914500	1.21335	n.d.	n.d.
6D	G5 P(AMAM)-2Bxy-g-P(HPMA)-PADRE	29.8	PADRE-PEG12- N3	n/a	29.8	n/a	2BXy-TT	20	12.7	n/a	n.d.	799400	1027000	1.28471	n.d.	n.d.
5D, S4B	G5 P(AMAM)-2Bxy-g-P(HPMA)-V3/PADRE	29.8	V3-PEG12-N3	PADRE-PEG12- N3	14.9	14.9	2BXy-TT	20	10.7	6.8	n.d.	1716000	1901000	1.10781	n.d.	n.d.
1D, 6D	G5 P(AMAM)-2Bxy-g-P(HPMA)-Man9V3	25	Man9V3-PEG4-N3	n/a	25	n/a	2BXy-TT	20	31.7	n/a	1.7	1071000	1124000	1.04949	n.d.	n.d.
6C, 6D	G5 P(AMAM)-2Bxy-g-P(HPMA)-Man9V3	22.4	Man9V3-PEG4-N3	n/a	22.4	n/a	2BXy-N3	25	27.3	n/a	2.0	676600	691000	1.02128	13.1	13.2
6D	G5 P(AMAM)-g-P(HPMA)-Man9V3/PADRE	32.2	Man9V3-PEG4-N3	PADRE-PEG12- N3	16.6	16.6	n/a	0	17.6	5	n/a	3579000	4096000	1.14445	44.2	48.3
3	G5 P(AMAM)-g-P(HPMA)-PADRE	32	PADRE-PEG12- N3	n/a	32	n/a	n/a	0	11	n/a	n/a	n.d.	n.d.	n.d.	14.1	n.d.
3, 5A-B, 6D, S4A	G5 P(AMAM)-g-P(HPMA)-PADRE	25.7	PADRE-PEG12- N3	n/a	25.7	n/a	n/a	0	11.5	n/a	n/a	480100	499700	1.04082	11.3	10.3
4, 5E-G, S3	G5 P(AMAM)-g-P(HPMA)-PADRE	25.7	PADRE-PEG12- N3	n/a	25.7	n/a	n/a	0	11.5	n/a	n/a	1022000	1349000	1.32	12.3	29.2
5C	G5 P(AMAM)-g-P(HPMA)-V3/PADRE	25.7	V3-PEG12-N3	PADRE-PEG12- N3	12.9	12.9	n/a	0	9.1	5.5	n/a	10930000	12110000	1.11	11.3	33.9
6C, 6D	G5 P(AMAM)-g-P(HPMA)-Man9V3/PADRE	29.2	Man9V3-PEG4-N3	PADRE-PEG12-N3	14.6	14.6	n/a	0	16.3	4.6	n/a	3439000	6888000	2.00291	39.7	63.3
