# Supplementary material for: Star nanoparticles delivering HIV-1 peptide minimal immunogens elicit near-native envelope antibody responses in nonhuman primates
Source: PLoS Biol. 2019 Jun 17;17(6):e3000328. doi: 10.1371/journal.pbio.3000328 (PMC6597128; doi:10.1371/journal.pbio.3000328)
Supplement: S2 Table — Note that a lower dose was used in the first immunization for the star-Man9V3 + star-PADRE regimen (cohort 1), which was done as a safety precaution. Subsequently, nanoparticles were given the higher 27 nmole dose for all immunizations. Also note that in order to keep constant the Man9V3 peptide dose, the PADRE dose was necessarily lower in the star-Man9V3/PADRE regimen because of limits on the number of PADRE peptides that could be attached to the nanoparticles. Man9V3, Env variable loop 3 oligomannose-9 glycopeptide; NHP, nonhuman primate; PADRE, pan DR epitope. (XLSX) [file pbio.3000328.s002.xlsx]

## Sheet: Star Table 2
Vaccine:	Immunization week:	0	4	12
star-Man9V3 + star-PADRE	V3 dose (nmoles)	5	27	27
	V3 dose (ug)	40	200	200
	PADRE dose (nmoles)	19	95	95
	PADRE dose (ug)	40	200	200
star-Man9V3 / PADRE	V3 dose (nmoles)	27	27	27
	V3 dose (ug)	200	200	200
	PADRE dose (nmoles)	27	27	27
	PADRE dose (ug)	56	56	56
