# Supplementary material for: Star nanoparticles delivering HIV-1 peptide minimal immunogens elicit near-native envelope antibody responses in nonhuman primates
Source: PLoS Biol. 2019 Jun 17;17(6):e3000328. doi: 10.1371/journal.pbio.3000328 (PMC6597128; doi:10.1371/journal.pbio.3000328)
Supplement: S3 Table — Values represent reciprocal serum dilution required to achieve 50% (ID50) neutralization. Plasma was tested after 2 (week 6) or 3 (week 14) immunizations. ID50, infectious dose 50; Man9V3, Env variable loop 3 oligomannose-9 glycopeptide; NHP, nonhuman primate; PADRE, pan DR epitope. (XLSX) [file pbio.3000328.s003.xlsx]

## Sheet: Star Table 3
	ID50
	Immunogen(s)	Animal ID	BG505.W6M.C2		BG505.W6M.C2.T332N		JR-CSF.JB		JR-CSF.JB.S334A		JR-CSF.JB.kif
			Wk 6	Wk 14	Wk 6	Wk 14	Wk 6	Wk 14	Wk 6	Wk 14	Wk 6	Wk 14
	star-Man9V3 + star-PADRE	11042332	<20	<20	<20	<20	<20	<20	<20	<20	<20	<20
		1106212	<20	<20	<20	<20	<20	<20	<20	<20	<20	<20
		11080302	<20	<20	<20	<20	<20	<20	<20	<20	<20	<20
		JP57	<20	<20	<20	<20	<20	<20	<20	<20	<20	<20
		11042292	<20	<20	<20	<20	<20	<20	<20	<20	<20	<20
		11080392	<20	<20	<20	<20	<20	<20	<20	<20	<20	<20
