# Supplementary material for: Star nanoparticles delivering HIV-1 peptide minimal immunogens elicit near-native envelope antibody responses in nonhuman primates
Source: PLoS Biol. 2019 Jun 17;17(6):e3000328. doi: 10.1371/journal.pbio.3000328 (PMC6597128; doi:10.1371/journal.pbio.3000328)
Supplement: S4 Table — Values represent the reciprocal serum dilution required to achieve 50% (ID50) neutralization of the tier 1 viruses SF162 and MW965. ID50, infectious dose 50; Man9V3, Env variable loop 3 oligomannose-9 glycopeptide; NHP, nonhuman primate; PADRE, pan DR epitope. (XLSX) [file pbio.3000328.s004.xlsx]

## Sheet: Prime tier1 neuts
CVL2334: V3 Nanoparticle NHP Immunogenicity Study (VRC670.1)
ID50
Immunogen(s)	Animal ID	SF162.LS			MW965.26
		Pre	Wk 14	Wk 42	Pre	Wk 14	Wk 42
star-Man9V3 + star-PADRE	11042332	<20	<20	237	20	<20	346
	1106212	<20	<20	153	<20	<20	1133
	11080302	<20	<20	26	<20	<20	147
	JP57	<20	<20	26	<20	<20	112
	11042292	<20	<20	<20	<20	<20	56
	11080392	<20	<20	36	<20	<20	210
