# Supplementary material for: Star nanoparticles delivering HIV-1 peptide minimal immunogens elicit near-native envelope antibody responses in nonhuman primates
Source: PLoS Biol. 2019 Jun 17;17(6):e3000328. doi: 10.1371/journal.pbio.3000328 (PMC6597128; doi:10.1371/journal.pbio.3000328)
Supplement: S6 Table — Env clones were isolated from the CH0848 donor, as previously described in Bonsignori and colleagues [34]. Staged induction of HIV-1 glycan-dependent broadly neutralizing antibodies. Env, HIV envelope protein. (XLSX) [file pbio.3000328.s006.xlsx]

## Sheet: Star Table  5
Immunogen code:	Immunogen description:
"A"	CH0848.3.D0358.80.06CHIM.6R.SOSIP.664V4.1
"B"	CH848.3.D0949.10.17CHIM.6R.SOSIP.664V4.1
"C"	CH848.3.D1432.5.41CHIM.6R.SOSIP.664V4.1
"D"	CH848.3.D0526.25.02CHIM.6R.SOSIP.664V4.1
"E"	CH0848.3.D0836.10.31CHIM.6R.SOSIP.664V4.1
