# Supplementary material for: Star nanoparticles delivering HIV-1 peptide minimal immunogens elicit near-native envelope antibody responses in nonhuman primates
Source: PLoS Biol. 2019 Jun 17;17(6):e3000328. doi: 10.1371/journal.pbio.3000328 (PMC6597128; doi:10.1371/journal.pbio.3000328)
Supplement: S7 Table — Cohort 1 neutralization was measured at weeks 0, 4, and 12. Cohort 2 neutralization was measured at weeks 0, 4, and 12. Values represent reciprocal serum dilution required to achieve 50% (ID50) neutralization; green shading indicates values above the assay limit of detection; blank spaces indicate samples were not tested. ID50, infectious dose 50; Man9V3, Env variable loop 3 oligomannose-9 glycopeptide; NHP, nonhuman primate; PADRE, pan DR epitope. (XLSX) [file pbio.3000328.s007.xlsx]

## Sheet: Star Table 6
ID50
Immunogens	Animal ID	SVA-MLV					JR-FL					JR-FL +Kifunensine					CH0848.3.d949.10.17					CH0848.3.d0836.10.31
		Wk 26	Wk 30	Wk 34	Wk 38	Wk 42	Wk 26	Wk 30	Wk 34	Wk 38	Wk 42	Wk 26	Wk 30	Wk 34	Wk 38	Wk 42	Wk 26	Wk 30	Wk 34	Wk 38	Wk 42	Wk 26	Wk 30	Wk 34	Wk 38	Wk 42
star-Man9V3 + star-PADRE	11042332	<20	<20	<20	<20	<20	<20	<20	<20	<20	<20	<20	22	<20	<20	<20	<20	<20	<20	<20	<20	<20	<20	<20	<20	21
	1106212	<20	<20	<20	<20	<20	<20	<20	<20	<20	<20	<20	<20	<20	<20	<20	<20	<20	<20	<20	<20	<20	<20	<20	<20	<20
	11080302	<20	<20	<20	<20	<20	<20	<20	<20	<20	<20	<20	<20	<20	<20	<20	<20	<20	<20	<20	<20	<20	<20	<20	<20	<20
	JP57	<20	<20	<20	<20	<20	<20	<20	<20	<20	<20	<20	21	<20	<20	<20	<20	<20	<20	<20	<20	<20	<20	<20	<20	<20
	11042292	<20	<20	<20	<20	<20	<20	<20	<20	<20	<20	<20	<20	<20	<20	<20	<20	<20	<20	<20	<20	<20	<20	<20	<20	<20
	11080392	<20	<20	<20	<20	<20	<20	<20	<20	<20	<20	<20	20	<20	<20	<20	<20	<20	<20	<20	<20	<20	<20	<20	<20	<20
Immunogen	Animal ID	BG505.W6M.C2.T332N			JR-CSF.JB			JR-CSF.JB.kif			JR-FL.JB			JR-FL.JB.kif
		Pre	Wk 24	Wk 34	Pre	Wk 24	Wk 34	Pre	Wk 24	Wk 34	Pre	Wk 24	Wk 34	Pre	Wk 24	Wk 34
star-Man9V3 / PADRE	1105184		<20	<20		<20	<20	43	69	<20		<20	<20	22	<20	<20
	11080332		<20	<20		<20	<20	61	35	25		<20	<20	54	<20	22
	142541		<20	<20		<20	<20	<20	77	27		<20	<20	<20	<20	<20
	142551		<20	<20		<20	<20	30	40	27		<20	<20	<20	<20	<20
	JP17		<20	<20		<20	<20	<20	46	<20		<20	<20	<20	<20	<20
	JP63		<20	<20		<20	<20	58	24	32		<20	<20	42	<20	46
