# Supplementary material for: Star nanoparticles delivering HIV-1 peptide minimal immunogens elicit near-native envelope antibody responses in nonhuman primates
Source: PLoS Biol. 2019 Jun 17;17(6):e3000328. doi: 10.1371/journal.pbio.3000328 (PMC6597128; doi:10.1371/journal.pbio.3000328)
Supplement: S1 Data — (XLSX) [file pbio.3000328.s018.xlsx]

## Sheet: Fig 1C
Rh	Mean	Norm Mean	Std Dev	Rh	Mean	Norm Mean	Std Dev	Rh	Mean	Norm Mean	Std Dev
[nm]	[Vol. %]		[Vol. %]	[nm]	[Vol. %]		[Vol. %]	[nm]	[Vol. %]		[Vol. %]
star-V3	star-V3	star-V3	star-V3	star-V3/PADRE	star-V3/PADRE	star-V3/PADRE	star-V3/PADRE	star-TLR7/8-V3/PADRE	star-TLR7/8-V3/PADRE	star-TLR7/8-V3/PADRE	star-TLR7/8-V3/PADRE
0.2	0	0	0	0.2	0	0	0	0.2	0	0	0
0.2316	0	0	0	0.2316	0	0	0	0.2316	0	0	0
0.2682	0	0	0	0.2682	0	0	0	0.2682	0	0	0
0.3106	0	0	0	0.3106	0	0	0	0.3106	0	0	0
0.3597	0	0	0	0.3597	0	0	0	0.3597	0	0	0
0.4166	0	0	0	0.4166	0	0	0	0.4166	0	0	0
0.4825	0	0	0	0.4825	0	0	0	0.4825	0	0	0
0.5587	0	0	0	0.5587	0	0	0	0.5587	0	0	0
0.647	0	0	0	0.647	0	0	0	0.647	0	0	0
0.7493	0	0	0	0.7493	0	0	0	0.7493	0	0	0
0.8678	0	0	0	0.8678	0	0	0	0.8678	0	0	0
1.005	0	0	0	1.005	0	0	0	1.005	0	0	0
1.164	0	0	0	1.164	0	0	0	1.164	0	0	0
1.348	0	0	0	1.348	0	0	0	1.348	0	0	0
1.561	0	0	0	1.561	0	0	0	1.561	0	0	0
1.808	0	0	0	1.808	0	0	0	1.808	0	0	0
2.093	0	0	0	2.093	0	0	0	2.093	0	0	0
2.424	0	0	0	2.424	0	0	0	2.424	0	0	0
2.807	0	0	0	2.807	0	0	0	2.807	0	0	0
3.251	0	0	0	3.251	0	0	0	3.251	0	0	0
3.765	0	0	0	3.765	0	0	0	3.765	0	0	0
4.36	0	0	0	4.36	0	0	0	4.36	0	0	0
5.05	0	0	0	5.05	0	0	0	5.05	0	0	0
5.848	0.4	0.01961	0.7	5.848	0	0	0	5.848	0	0	0
6.772	2.1	0.10294	3.5	6.772	0.9	0.04945	0.9	6.772	0	0	0
7.843	6.8	0.33333	6.5	7.843	4.8	0.26374	3.1	7.843	0	0	0
9.083	14.2	0.69608	5.7	9.083	11.6	0.63736	4.1	9.083	0.2	0.01087	0.1
10.52	20.2	0.9902	3.2	10.52	17.2	0.94505	2.7	10.52	2.9	0.15761	1.1
12.18	20.4	1	5.9	12.18	18.2	1	2.6	12.18	9.8	0.53261	2.1
14.11	15.6	0.76471	6.2	14.11	15.2	0.83516	3.2	14.11	16.7	0.90761	1.1
16.34	9.5	0.46569	3.7	16.34	11	0.6044	2.8	16.34	18.4	1	1
18.92	4.8	0.23529	1.3	18.92	7.3	0.4011	2	18.92	15.5	0.84239	1.7
21.91	2.3	0.11275	0.6	21.91	4.6	0.25275	1.2	21.91	10.9	0.59239	1.4
25.37	1.1	0.05392	0.6	25.37	2.9	0.15934	0.7	25.37	6.9	0.375	0.8
29.39	0.6	0.02941	0.4	29.39	1.8	0.0989	0.5	29.39	4.2	0.22826	0.5
34.03	0.4	0.01961	0.3	34.03	1.1	0.06044	0.3	34.03	2.8	0.15217	0.4
39.41	0.2	0.0098	0.2	39.41	0.7	0.03846	0.2	39.41	2.1	0.11413	0.3
45.64	0.1	0.0049	0.1	45.64	0.4	0.02198	0.1	45.64	1.7	0.09239	0.2
52.85	0.1	0.0049	0	52.85	0.3	0.01648	0.1	52.85	1.5	0.08152	0.1
61.21	0.1	0.0049	0	61.21	0.2	0.01099	0.1	61.21	1.2	0.06522	0.1
70.89	0	0	0.1	70.89	0.1	0.00549	0.1	70.89	1	0.05435	0.1
82.09	0	0	0	82.09	0.1	0.00549	0.1	82.09	0.9	0.04891	0.1
95.07	0	0	0	95.07	0	0	0	95.07	0.7	0.03804	0.1
110.1	0	0	0	110.1	0	0	0	110.1	0.6	0.03261	0.1
127.5	0	0	0	127.5	0	0	0	127.5	0.4	0.02174	0.1
147.7	0	0	0	147.7	0	0	0	147.7	0.2	0.01087	0.1
171	0	0	0	171	0	0	0	171	0.1	0.00543	0.1
198	0	0	0	198	0	0	0	198	0.1	0.00543	0.1
229.3	0	0	0	229.3	0	0	0.1	229.3	0	0	0
265.6	0.1	0.0049	0	265.6	0	0	0.1	265.6	0	0	0
307.6	0.1	0.0049	0.1	307.6	0	0	0.1	307.6	0	0	0
356.2	0.1	0.0049	0.1	356.2	0.1	0.00549	0.1	356.2	0	0	0
412.5	0.1	0.0049	0.1	412.5	0.1	0.00549	0.1	412.5	0	0	0
477.7	0.1	0.0049	0.1	477.7	0.1	0.00549	0.1	477.7	0	0	0
553.2	0.1	0.0049	0.1	553.2	0.1	0.00549	0.1	553.2	0	0	0.1
640.7	0.1	0.0049	0.1	640.7	0.1	0.00549	0.1	640.7	0.1	0.00543	0.1
741.9	0.1	0.0049	0.1	741.9	0.1	0.00549	0.1	741.9	0.1	0.00543	0.2
859.2	0.1	0.0049	0.1	859.2	0.2	0.01099	0.2	859.2	0.2	0.01087	0.3
995.1	0.1	0.0049	0.1	995.1	0.2	0.01099	0.2	995.1	0.2	0.01087	0.3
1152	0	0	0.1	1152	0.2	0.01099	0.2	1152	0.2	0.01087	0.3
1335	0	0	0.1	1335	0.2	0.01099	0.2	1335	0.1	0.00543	0.2
1545	0	0	0	1545	0.1	0.00549	0.1	1545	0.1	0.00543	0.1
1790	0	0	0	1790	0.1	0.00549	0.1	1790	0	0	0.1
2073	0	0	0	2073	0.1	0.00549	0.1	2073	0.1	0.00543	0.1
2400	0	0	0	2400	0	0	0	2400	0.1	0.00543	0.1
2780	0	0	0	2780	0	0	0	2780	0.1	0.00543	0.1
3219	0	0	0	3219	0	0	0	3219	0	0	0
3728	0	0	0	3728	0	0	0	3728	0	0	0
4317	0	0	0	4317	0	0	0	4317	0	0	0
5000	0	0	0	5000	0	0	0	5000	0	0	0

## Sheet: Fig 2B
Time post vaccination (days)	V3 peptide alone			star-V3 peptide
0.02	593800000000	721368000000	652246000000	414610000000	344159000000	232855000000
1	56994810000	40023250000	49973740000	209870000000	152111000000	156385000000
4	38862680000	30079570000	32331370000	88387040000	76265730000	71340590000
8	27861820000	19454690000	22861960000	60413940000	49965210000	49690590000
14	30361810000	22896960000	28356520000	60343720000	54346060000	51378920000

## Sheet: Fig 3B
(all APC)
		V3 peptide alone					star-V3					star-TLR7/8-V3					naive
naive	0																0.5	0.564	0.455	0.112	0.352
day 1	1	0.937	1.04	0.918	1.17	2.15	3.21	3.39	2.98	3.55	4.36	5.7	5.47	8.29	9.21	4.34
day 3	3	0.34	0.317		0.272	0.341	0.925	1	0.767	0.903	0.862	1.73	1.74	2.19	2.11	2.34
day 7	7	0.376	0.484	0.44	0.382	0.561	0.89	0.618	0.72	0.634	0.635	0.994	1.41	1.65	1.08	0.888
day 14	14	0.396	0.516	0.402	0.358	0.318	0.52	0.321	0.368	0.682	0.305	0.723	0.748	0.798	0.663	0.625
(CD19-)
		V3 peptide alone					star-V3					star-TLR7/8-V3					naive
naive	0																2.62	1.76	1.72	0.522	2.24
day 1	1	7.03	8.98	11.3	14.7	8.45	13.4	15	19.7	19.8	19.6	27.8	19.9	33	11.5	28.5
day 3	3	1.73	1.81	0.956	2.73	2.64	8.64	6.98	5.37	9.21	3.52	6.11	4.01	5.19	5.97	7.77
day 7	7	1	0.709	0.433	2.03	0.607	5.6	6.41	10.3	3.7	9.96	9.66	7.46	4.4	3.55	7.88
day 14	14	1.5	2.91	1.22		1.83	2.56	4.33	3.61	2.49	5.78	2	7.02	9.23	5.37	4.25

## Sheet: Fig 3C
(CD19-)
		V3 peptide alone					star-V3					star-TLR7/8-V3
day 1	1	458	446	469	454	346	876	757	710	857	781	753	773	391	792	698
day 3	3	402	438		417	443	727	655	553	578	547	610	752	608	596	518
day 7	7	451	453	455	465	475	482	476	481	476	493	580	489	582	534	539
day 14	14	492	476	464	505	506	425	491	474	491	464	519	489	500	467	476
(B cells)
		V3 peptide alone					star-V3					star-TLR7/8-V3
day 1	1	253	246	256	279	264	376	329	347	329	334	283	289	304	316	287
day 3	3	233	244		234	245	272	272	274	285	263	289	298	303	300	303
day 7	7	234	229	229	257	238	240	261	241	254	239	335	323	300	286	337
day 14	14	253	276	259	241	241	272	258	253	287	279	278	274	279	286	259

## Sheet: Fig 3D
(CD19-)
		V3 peptide alone V3+					star-V3 V3+					star-TLR7/8-V3 V3+					V3 peptide alone V3-					star-V3 V3-					star-TLR7/8-V3 V3-
day 1	1	1806	1506	1549	1078	972	1659	1643	1510	1535	1639	1527	1388	1912	1671	1420	221	214	214	345	573	192	171	201	236	159	220	232	561	220	244
day 3	3	732	808		839	957	1150	1215	1241	1073	1241	876	1201	975	900	921	197	161	360	202	176	166	167	155	150	127	180	170	142	157	135
day 7	7	320	378	306	413	317	750	752	765	639	669	551	646	817	469	573	133	171	175	216	233	170	171	160	184	182	254	225	259	289	238
day 14	14	152	163	125	157	229	242	343	169	267	239	428	260	391	225	413	248	331	240	202	216	228	211	181	230	205	176	149	140	180	99.5
(B cells)
		V3 peptide alone V3+					star-V3 V3+					star-TLR7/8-V3 V3+					V3 peptide alone V3-					star-V3 V3-					star-TLR7/8-V3 V3-
day 1	1	858	835	1032	548	394	681	727	716	645	550	351	278	516	410	398	136	136	118	170	239	114	121	135	140	125	147	109	198	133	161
day 3	3	154	292		188	288	231	248	201	256	213	186	151	185	135	154	72.5	66	90	62.9	72.5	57.1	62.6	51.4	56.2	53.5	75.9	63.5	55.3	47.9	53.2
day 7	7	144	130	123	194	109	193	255	180	457	195	141	232	275	201	197	39	43.7	38.4	65.7	42.8	44.9	44.3	43.7	49.6	43.1	48.8	55.9	59.9	60.8	58.7
day 14	14	150	121	224	205	162	329	286	239	304	334	297	448	314	373	282	47.9	53.8	49.9	48.8	43.1	62.9	40.8	51.1	68.7	41.9	40.8	42.2	33.1	40.2	21.8

## Sheet: Fig 3E
		V3 peptide alone					star-V3					star-TLR7/8-V3
day 1	1	68.2	54.7	45.6	34.3	47.8	72.9	78.8	57.3	62.2	62	73.1	77.5	70.8	89.3	69
day 3	3	51.3	65		53	63	70.7	73.5	65.6	71.9	76.8	84.6	82.2	87.2	85.7	86.3
day 7	7	43.7	40.3	39	49.7	35.9	50.6	49.4	52	50	43.2	55.1	52.8	65.5	62.9	51.4
day 14	14	33.7	17.9	19	35.2	23.2	28.3	48	36.8	42.6	34.5	62.5	57.5	60.6	55.3	67.2

## Sheet: Fig 3F
	V3 peptide alone	star-V3	star-TLR7/8-V3
B cells	50.12	66.64	75.94
cDC1 resident cells	0.7886	1.0714	0.909
cDC1 migratory cells	7.222	2.296	3.2162
cDC2	2.498	2.906	1.9784
Langerhans cells	1.535	1.952	1.267
Macrophages	1.0938	1.5868	1.4478
Monocytes	0.6184	0.469	0.24856
Neutrophils	6.036	4.48	2.508
pDCs	14.37	6.646	4.5
CD11c-	3.2442	2.374	1.5194
undefined	12.48	9.58	6.47

## Sheet: Fig 4D
All cells				CD169+ CD11b+			CD169+ CD11b-			CD11c+ CD11b+			CD11c+ MHCIIhi			CD11chi MHC+
naive	4 hrs.	24 hrs.		4 hrs.	24 hrs.		4 hrs.	24 hrs.		4 hrs.	24 hrs.		4 hrs.	24 hrs.		4 hrs.	24 hrs.
1.14	8.88	8.93		41.9	32.1		10.2	1.33		26	39.7		13.9	21.5		12.3	27.1
1.51	4.07	9.99		30	51.1		5.68	2.96		18.4	39.4		6.59	10.6		11	28.2
	6.03	18.5		27.4	70.3		4.74	7.89		19.8	71		17.1	6.24		11.3	27
		8.9			49.6			1.78			42.7			11.7			21

## Sheet: Fig 5A
star-V3(30)	star-V3(15)	star-V3(5)	star-V3(30) + star-PADRE	star-V3(15) + star-PADRE	star-V3(5) + star-PADRE	naïve
197.389	10	23.4081	8271.51	169.508	79.6664	10
38.9647	25.0418	10	9442.54	4688.17	2430.33	10
10	10	10	8860.17	397.666	272.381	10
35.1156	101.101	10	7211.07	704.511	257.211	10
89.3933	10	10		2127.11	129.724	20.9282

## Sheet: Fig 5B
V3 peptides	V3 peptides + star-PADRE	star-V3(15) + star-PADRE	star-V3(15)/PADRE(15)	naïve
10	10	169.508	118209	10
10	10	4688.17	106294	10
10	160.083	397.666	118070	10
10	107.134	704.511	170054	10
10	10	2127.11	256749	20.9282

[truncated: 23 more sheets: Fig 5C, Fig 5D, Fig 5F, Fig 5G, Fig 6E, Fig 6F, Fig 6H, Fig 7B, Fig 7C, Fig 7D, Fig 7E, Fig 7F, Fig 7G, Fig 7H, S1 Fig, S7 Fig, S8A Fig, S8B Fig, S9B Fig, S9D Fig …]
